# Supplementary material for: FAM201A, a long noncoding RNA potentially associated with atrial fibrillation identified by ceRNA network analyses and WGCNA
Source: BMC Med Genomics. 2022 Apr 11;15:80. doi: 10.1186/s12920-022-01232-w (PMC8996407; doi:10.1186/s12920-022-01232-w)
Supplement: Supplementary file 1 — Additional file 1. Differentially expressed lncRNAs in AF samples compared with SR samples. [file 12920_2022_1232_MOESM1_ESM.xls]

## Sheet: Sheet1
Additional file 1 Differentially expressed lncRNAs in AF samples compared with SR samples
	logFC	AveExpr	t	P.Value	adj.P.Val	B
FAM201A	-1.17	3.18	-5.97	6.51e-06	0.00358	3.97
DNAJC9-AS1	-1.07	4.37	-5.72	1.14e-05	0.00403	3.45
CTD-3080P12	1.09	4.4	5.5	1.89e-05	0.00514	2.98
LINC00326	-1.86	3.52	-4.69	0.000125	0.0114	1.22
C20orf78	-1.18	4.79	-4.65	0.00014	0.0118	1.12
LINC00029	-1	5.01	-4.62	0.000151	0.012	1.05
LINC01018	-2.23	4.92	-4.18	0.000426	0.0196	0.08
CPS1-IT1	-1.13	4.97	-4.18	0.000431	0.0196	0.07
KCNIP2-AS1	-1.01	6.81	-4.1	0.000513	0.0214	-0.09
NNT-AS1	-1.6	9.09	-4.09	0.000524	0.0215	-0.11
LINC00880	-1.04	4.99	-4.08	0.000547	0.022	-0.15
ZNF667-AS1	1.11	7.96	4.07	0.000554	0.022	-0.17
LINC00622	-1.48	4.39	-4.03	0.000609	0.0228	-0.25
LINC00355	-1.33	3.42	-3.65	0.00151	0.0338	-1.1
PRRX2-AS1	-1.04	5.92	-3.62	0.00161	0.0346	-1.16
MEG9	-1.15	3.65	-3.61	0.00165	0.0349	-1.18
LINC00839	-1.45	5.71	-3.4	0.0027	0.044	-1.64
SEPSECS-AS1	-1.11	3.71	-3.28	0.00358	0.0499	-1.9
AF: atrial fibrillation; SR: simus rhythm.
