# Supplementary material for: FAM201A, a long noncoding RNA potentially associated with atrial fibrillation identified by ceRNA network analyses and WGCNA
Source: BMC Med Genomics. 2022 Apr 11;15:80. doi: 10.1186/s12920-022-01232-w (PMC8996407; doi:10.1186/s12920-022-01232-w)
Supplement: Supplementary file 2 — Additional file 2. GO enrichment of DEmRNAs. [file 12920_2022_1232_MOESM2_ESM.xls]

## Sheet: Sheet1
Additional file 2 GO enrichment of DEmRNAs
ID	Description	P value	Q value	Gene ID
GO:0019199	transmembrane receptor protein kinase activity	0.0045	0.0045	CSF1R/CRIM1/TGFBR2
GO:0019903	protein phosphatase binding	0.0139	0.0139	CSF1R/BOD1/RPA2
GO:0019902	phosphatase binding	0.02	0.02	CSF1R/BOD1/RPA2
GO:0004714	transmembrane receptor protein tyrosine kinase activity	0.0274	0.0274	CSF1R/CRIM1
