# Supplementary material for: FAM201A, a long noncoding RNA potentially associated with atrial fibrillation identified by ceRNA network analyses and WGCNA
Source: BMC Med Genomics. 2022 Apr 11;15:80. doi: 10.1186/s12920-022-01232-w (PMC8996407; doi:10.1186/s12920-022-01232-w)
Supplement: Supplementary file 6 — Additional file 6. Differentially expressed mRNAs in AF samples compared with SR samples. [file 12920_2022_1232_MOESM6_ESM.xls]

## Sheet: Sheet1
Additional file 6 Differentially expressed mRNAs in AF samples compared with SR samples
	logFC	AveExpr	t	P.Value	adj.P.Val	B
NECAP1	-1.34	7.87	-8.48	3.37e-08	0.000595	8.74
PILRA	1.66	6.05	7.78	1.34e-07	0.000833	7.52
NAIP	1.22	5.52	7.75	1.42e-07	0.000833	7.47
NPC2	1.37	11.36	7.44	2.71e-07	0.00105	6.88
ARF5	1.38	8.64	7.35	3.25e-07	0.00105	6.72
SLC35G3	-1.9	4.28	-7.19	4.49e-07	0.00113	6.43
TSC22D3	1.52	7.64	6.77	1.11e-06	0.00207	5.6
S100A8	3.02	7.39	6.69	1.3e-06	0.00207	5.46
SLC4A4	-1.25	5.55	-6.64	1.47e-06	0.00207	5.34
COTL1	1.17	6.87	6.62	1.52e-06	0.00207	5.31
TSPAN15	1.57	6.07	6.62	1.53e-06	0.00207	5.31
FOXA3	-1.08	3.77	-6.58	1.67e-06	0.0021	5.23
FCER1G	2.11	8.72	6.54	1.82e-06	0.0021	5.15
ALOX5AP	1.49	8.71	6.47	2.13e-06	0.0021	5
RNF183	-1.15	4.74	-6.45	2.2e-06	0.0021	4.97
CNGA1	-1.05	4.62	-6.45	2.21e-06	0.0021	4.97
LYVE1	1.85	8.73	6.22	3.68e-06	0.00292	4.5
S100A4	2.06	11.39	6.22	3.71e-06	0.00292	4.49
EXOC6B	-1.02	6.59	-6.14	4.43e-06	0.00314	4.33
S100A9	3.18	9.14	6.07	5.21e-06	0.00341	4.18
CXCL17	1.32	5.02	5.99	6.25e-06	0.00358	4.01
PIP5K1B	-1.16	6.81	-5.99	6.26e-06	0.00358	4.01
PEX1	-1.58	7.02	-5.95	6.76e-06	0.00358	3.94
NCF2	1.61	7.51	5.95	6.77e-06	0.00358	3.94
ZBED9	-1.49	4.4	-5.92	7.33e-06	0.00367	3.86
NR3C2	-1.43	8.25	-5.9	7.56e-06	0.00367	3.84
FOXQ1	-1.03	4.34	-5.89	7.71e-06	0.00367	3.82
FAM83B	-1.17	4.28	-5.8	9.56e-06	0.004	3.62
REST	-1.2	7.1	-5.8	9.58e-06	0.004	3.62
UNC45B	-1.43	10.54	-5.77	1.03e-05	0.004	3.55
FCN1	1.57	7.02	5.76	1.05e-05	0.004	3.53
TMEM63C	-1.19	4.43	-5.75	1.06e-05	0.004	3.52
SLC27A6	-1.67	7.28	-5.75	1.07e-05	0.004	3.52
RNF212B	-1.07	4.1	-5.72	1.14e-05	0.00403	3.45
CLIC1	1.07	10.09	5.66	1.32e-05	0.00436	3.32
PCDHB9	-1.35	5.22	-5.65	1.33e-05	0.00436	3.31
MIF	1.25	11.74	5.64	1.36e-05	0.00437	3.29
PIM3	-1.23	8.83	-5.63	1.42e-05	0.00447	3.25
GLIPR2	1.67	7.63	5.58	1.58e-05	0.00483	3.15
FCGR3B	3.02	8.3	5.56	1.64e-05	0.00483	3.12
S100A12	3.03	6.85	5.56	1.67e-05	0.00483	3.1
SYT13	-1.03	5.57	-5.55	1.69e-05	0.00483	3.09
TMEM155	-1.01	3.78	-5.52	1.82e-05	0.00511	3.02
CLEC10A	1.23	7.12	5.51	1.87e-05	0.00514	3
BCL2A1	2.52	6.06	5.44	2.16e-05	0.00553	2.86
NXPE4	1.19	4.81	5.43	2.22e-05	0.0056	2.83
SLA	1.04	7.76	5.39	2.45e-05	0.00593	2.74
PRDX3	-1.21	7.9	-5.38	2.49e-05	0.00593	2.73
SIRPB2	1.19	4.51	5.35	2.66e-05	0.00604	2.67
DRAP1	1.6	8.3	5.35	2.67e-05	0.00604	2.66
RBM11	-1.17	3.46	-5.35	2.67e-05	0.00604	2.66
ITGAM	1.09	7.62	5.35	2.72e-05	0.00607	2.65
TYROBP	2.44	9.25	5.33	2.81e-05	0.0062	2.62
PPIL1	-1.49	9.28	-5.32	2.9e-05	0.00631	2.59
SELL	1.91	7.96	5.31	2.98e-05	0.00633	2.56
PGAM1	1.36	11.55	5.27	3.2e-05	0.00648	2.5
SERPINA1	1.21	5.87	5.26	3.3e-05	0.00654	2.47
CCDC170	1.08	5.16	5.22	3.62e-05	0.00691	2.38
OOSP2	1.13	3.66	5.22	3.64e-05	0.00691	2.37
UBP1	-1.04	8.85	-5.19	3.91e-05	0.00717	2.31
ZNHIT1	1.17	9.2	5.16	4.17e-05	0.00729	2.25
TAS2R13	-1.63	3.82	-5.14	4.43e-05	0.00759	2.19
LAPTM5	1.27	9.68	5.11	4.73e-05	0.00791	2.13
C1orf162	1.01	8.24	5.1	4.83e-05	0.00794	2.11
RNF128	-2.21	4.35	-5.08	5.04e-05	0.00801	2.07
PPIB	2.18	10.46	5.08	5.06e-05	0.00801	2.07
MAD2L2	1.33	7.68	5.05	5.47e-05	0.00832	1.99
PYCARD	1.48	7.92	5.03	5.62e-05	0.00847	1.97
PITPNA	1.11	8.21	5.03	5.67e-05	0.00847	1.96
ISOC2	1.45	7.15	5.02	5.81e-05	0.00861	1.94
IGFBP6	1.71	9.23	5	6.05e-05	0.00874	1.9
NBEA	-1.26	7.66	-5	6.14e-05	0.00874	1.89
RASGRP3	-1.41	5.69	-4.99	6.23e-05	0.00879	1.87
C1orf54	1.14	9.81	4.99	6.29e-05	0.00881	1.86
HLA-DPB1	1.54	9.04	4.98	6.46e-05	0.00897	1.84
SCUBE2	1.01	6.4	4.96	6.75e-05	0.00908	1.8
PFDN1	1.01	8.91	4.95	6.92e-05	0.00908	1.78
CCNB3	-1.63	4.46	-4.94	7.06e-05	0.00908	1.76
ACKR1	1.58	8.6	4.94	7.08e-05	0.00908	1.75
WIF1	-1.63	3.66	-4.91	7.48e-05	0.00942	1.7
RNF103	-1.02	6.95	-4.88	8.04e-05	0.00964	1.64
RSAD1	-1.02	8.29	-4.87	8.36e-05	0.00976	1.6
NEB	-1.58	6.27	-4.86	8.42e-05	0.00977	1.59
MGARP	-1.5	7.13	-4.83	9.07e-05	0.00998	1.52
HCN1	-1.26	5.8	-4.83	9.19e-05	0.00998	1.51
RANBP6	-1.31	8.7	-4.82	9.23e-05	0.00998	1.51
SBSPON	-1.82	6	-4.81	9.45e-05	0.01	1.48
C1QC	1.24	9.82	4.81	9.49e-05	0.01	1.48
ITGB2	1.17	7.33	4.8	9.79e-05	0.0102	1.45
GZMH	1.18	6.77	4.8	9.87e-05	0.0102	1.44
CC2D2B	-1.29	5.72	-4.78	0.000103	0.0103	1.4
TRIM55	-1.03	8.07	-4.77	0.000104	0.0103	1.39
TRNP1	-1.09	6.83	-4.76	0.000109	0.0105	1.36
XK	-1.4	6.42	-4.73	0.000114	0.0109	1.31
MEIG1	-1.49	4.53	-4.72	0.000118	0.0112	1.28
PREX1	1.09	7.01	4.71	0.000121	0.0114	1.25
IL1R1	1.26	7.6	4.7	0.000124	0.0114	1.23
OR2F2	-1.06	3.83	-4.68	0.00013	0.0114	1.19
ALYREF	1.14	7.78	4.68	0.00013	0.0114	1.18
ACAD8	-1.16	7.62	-4.66	0.000136	0.0118	1.14
LRP4	-1.25	6.74	-4.65	0.000139	0.0118	1.12
ALDH16A1	1.01	6.98	4.65	0.000141	0.0118	1.11
KCNJ3	-1.39	6.93	-4.65	0.000141	0.0118	1.11
VNN2	1.83	6.84	4.64	0.000144	0.0118	1.09
C1QB	1.84	9.55	4.64	0.000144	0.0118	1.09
SNX14	-1.05	6.85	-4.63	0.000145	0.0119	1.08
MS4A4A	1.09	8.38	4.59	0.000161	0.0125	0.99
EMX1	-1.13	4.53	-4.58	0.000163	0.0125	0.98
KDR	-1.59	8.83	-4.57	0.000167	0.0128	0.95
P2RY8	1.08	6.79	4.56	0.000172	0.0129	0.92
ANP32B	1.89	10.34	4.51	0.000193	0.014	0.82
NRSN1	1.03	4.36	4.5	0.000201	0.0142	0.78
TTC30A	-1.05	5.54	-4.49	0.000203	0.0142	0.77
NMU	-2.9	5.74	-4.49	0.000205	0.0142	0.76
MRPL54	2.01	9.23	4.48	0.000207	0.0142	0.75
STAM	-1.07	8.6	-4.48	0.000211	0.0142	0.74
SYNM	-1.03	11.08	-4.48	0.000211	0.0142	0.74
NAP1L2	-1.7	7.14	-4.47	0.000214	0.0143	0.72
ID1	1.37	10.94	4.46	0.000217	0.0144	0.71
SLC26A9	-1.52	7.66	-4.46	0.000219	0.0144	0.7
C1QA	1.74	9.98	4.45	0.000222	0.0145	0.69
EPB41L2	1.32	7.75	4.45	0.000223	0.0145	0.68
CXCR2	2.8	6.51	4.45	0.000225	0.0145	0.68
HLA-DRA	1.5	11.73	4.44	0.000228	0.0147	0.66
PRAME	-1.13	4.94	-4.44	0.000229	0.0147	0.66
EIF3G	1.91	10.33	4.44	0.000231	0.0147	0.65
WDR47	-1.02	8.29	-4.44	0.000231	0.0147	0.65
PLEK2	-1.32	6.71	-4.43	0.000233	0.0148	0.64
PIFO	-1.17	7.89	-4.42	0.000238	0.015	0.62
PRADC1	1.02	8.93	4.41	0.000244	0.0151	0.6
KAT7	-1.19	8.58	-4.41	0.000245	0.0151	0.6
CYP4X1	-1.07	7.48	-4.41	0.000245	0.0151	0.6
NDRG1	1.3	9.92	4.41	0.000249	0.0153	0.58
DDIT4	1.09	10.54	4.41	0.00025	0.0153	0.58
USE1	1.05	7.85	4.36	0.000275	0.0162	0.49
PDK4	1.86	8.08	4.36	0.000279	0.0162	0.47
ECHS1	2.37	10.67	4.36	0.00028	0.0162	0.47
PLA2G7	1.08	4.4	4.36	0.00028	0.0162	0.47
WDR11	-1.25	6.63	-4.35	0.000284	0.0162	0.46
UBA3	-1.12	9.95	-4.35	0.000285	0.0162	0.45
SEMA4B	-1.05	7.32	-4.35	0.000288	0.0163	0.44
RYR2	-1.22	9.55	-4.34	0.000291	0.0164	0.43
EPHA2	-1.2	6.89	-4.34	0.000295	0.0164	0.42
NDUFB10	1.42	11.19	4.33	0.000296	0.0164	0.42
CRIM1	-1.25	8.94	-4.33	0.000296	0.0164	0.42
VSIG4	1	9.4	4.33	0.000301	0.0165	0.4
HCK	1.16	7.19	4.32	0.000307	0.0166	0.39
RABAC1	1.68	9.74	4.31	0.00031	0.0167	0.38
NKAIN1	1.22	5.21	4.31	0.000313	0.0167	0.37
LRRC32	1.02	8.89	4.28	0.000335	0.0173	0.3
VWC2	-1.14	3.18	-4.27	0.000344	0.0177	0.28
MSS51	-1.07	5.21	-4.27	0.000348	0.0178	0.27
IGSF11	-1.03	4.34	-4.26	0.000354	0.0178	0.25
UQCRB	-1.06	10.74	-4.26	0.000355	0.0178	0.25
SLC25A6	1.45	11.03	4.25	0.000358	0.0179	0.24
IGFBP7	-1.08	10.14	-4.24	0.000366	0.0182	0.22
LGALS1	1.41	12.51	4.24	0.000372	0.0184	0.21
PSMG3	1.18	7.7	4.24	0.000372	0.0184	0.2
SPAG4	1.06	6.26	4.23	0.00038	0.0187	0.18
GNB2	1.99	8.79	4.21	0.000395	0.0189	0.15
IGFBP3	1.4	10.09	4.2	0.000402	0.0191	0.13
ARFGAP3	-1.33	8.59	-4.2	0.000403	0.0191	0.13
IFI6	1.25	8.17	4.2	0.000412	0.0194	0.11
C19orf70	1.55	10.23	4.19	0.000412	0.0194	0.11
RAC2	1.47	7.48	4.19	0.000421	0.0195	0.09
GLIS2	1.22	8.06	4.18	0.000427	0.0196	0.08
CLC	1.74	6.01	4.18	0.00043	0.0196	0.07
VPS13A	-1.12	5.88	-4.18	0.000431	0.0196	0.07
RILP	1.77	8.5	4.14	0.00047	0.0205	-0.01
BLVRB	1.26	9.38	4.12	0.000489	0.0211	-0.05
SERP1	1.05	9.24	4.12	0.000492	0.0211	-0.06
CAP1	1.01	10.63	4.12	0.000495	0.0212	-0.06
GPR171	1.42	5.8	4.11	0.000503	0.0212	-0.08
PRSS36	-1.39	5.94	-4.11	0.000505	0.0212	-0.08
C5AR1	1.6	7.98	4.11	0.000509	0.0213	-0.09
SUSD4	-1.26	6.46	-4.1	0.000519	0.0214	-0.11
RINT1	-1.22	7.42	-4.1	0.00052	0.0214	-0.11
GSDMD	1.13	7.69	4.1	0.000521	0.0214	-0.11
SOSTDC1	-2	6.4	-4.08	0.000545	0.022	-0.15
DCTN1	1.17	8.89	4.07	0.000558	0.022	-0.17
PRICKLE2	-1.1	8.33	-4.07	0.000561	0.022	-0.18
BNC1	-2.08	5.41	-4.06	0.000562	0.022	-0.18
MAST1	1.17	5.55	4.05	0.000584	0.0226	-0.22
MPEG1	1.45	8.66	4.04	0.0006	0.0228	-0.24
CGN	-1.15	5.6	-4.04	0.000602	0.0228	-0.24
TICAM1	1.15	6.39	4.03	0.000613	0.0229	-0.26
TUFT1	-1.19	6.62	-4	0.000657	0.0237	-0.33
PROK2	1.94	4.2	4	0.000663	0.0237	-0.33
COPRS	1.1	9.91	3.99	0.000664	0.0237	-0.34
MRPS6	2.04	9.35	3.99	0.000676	0.0238	-0.35
SPHKAP	-1.43	9.74	-3.98	0.000683	0.0238	-0.36
SPI1	1.24	6.09	3.98	0.000684	0.0238	-0.36
STK38L	-1.12	9.27	-3.98	0.000687	0.0238	-0.37
ZDHHC20	1.38	6.25	3.98	0.000691	0.0238	-0.37
PLAC8	1.59	6.26	3.97	0.000706	0.0241	-0.39
E2F8	-1.18	4.77	-3.97	0.00071	0.0241	-0.4
C11orf74	-1.02	8.43	-3.97	0.000712	0.0241	-0.4
SLC25A5	1.3	11.08	3.96	0.000716	0.0242	-0.41
UQCRC1	1.42	11.29	3.95	0.000737	0.0246	-0.43
CST6	-1.02	5.88	-3.95	0.000738	0.0246	-0.43
FAU	1.45	12.83	3.95	0.000745	0.0247	-0.44
GLUL	1.6	9.05	3.95	0.000745	0.0247	-0.44
CD200	-1.11	7.13	-3.93	0.000778	0.0252	-0.48
PRDX4	1.74	10.97	3.91	0.000818	0.026	-0.53
VMO1	1.1	5.84	3.9	0.000841	0.0262	-0.56
FBLN5	1.66	10.13	3.89	0.000842	0.0262	-0.56
PSPH	1.13	6.39	3.89	0.000852	0.0263	-0.57
GZMA	1.25	7.27	3.89	0.000854	0.0263	-0.57
MTFMT	1.3	7.27	3.88	0.000878	0.0266	-0.6
PARG	-1.06	7.64	-3.86	0.000913	0.0272	-0.63
CELA2B	1.03	4.56	3.86	0.000919	0.0272	-0.64
IGSF5	-1.22	7.26	-3.85	0.000945	0.0276	-0.66
CPNE2	1.19	8.32	3.84	0.00095	0.0276	-0.67
PSME1	1.33	10.19	3.83	0.000976	0.0281	-0.69
FBXW12	-1.36	5.63	-3.83	0.00098	0.0281	-0.7
CHMP2A	1.32	9.95	3.83	0.000986	0.0281	-0.7
KCTD19	-1.03	5.98	-3.82	0.001	0.0284	-0.72
FTH1	1.41	12.06	3.82	0.00101	0.0285	-0.72
METAP1	-1.03	9.25	-3.81	0.00102	0.0287	-0.74
P2RY13	1.13	6.56	3.81	0.00104	0.0288	-0.75
TRAPPC5	1.51	8.7	3.81	0.00104	0.0288	-0.75
MNDA	1.85	8.05	3.79	0.00108	0.0294	-0.79
OTOGL	-1.77	4.72	-3.78	0.0011	0.0297	-0.8
CD3D	1.05	7.93	3.78	0.0011	0.0297	-0.81
MCOLN3	-1.03	4.91	-3.78	0.00111	0.0299	-0.81
MTCH1	1.2	11.51	3.76	0.00115	0.0305	-0.85
HSPE1	1.84	9.56	3.76	0.00115	0.0305	-0.85
PSMC3	1.45	9.44	3.76	0.00117	0.0308	-0.86
FAT4	-1.24	7.72	-3.76	0.00117	0.0308	-0.86
EMC4	1.54	10.11	3.76	0.00117	0.0308	-0.87
SUCO	-1.46	8.13	-3.73	0.00123	0.0312	-0.91
PTPRZ1	-1.47	5.52	-3.73	0.00123	0.0312	-0.91
CISD1	-1	10.67	-3.73	0.00124	0.0312	-0.92
KIF16B	-1.47	6.27	-3.73	0.00125	0.0314	-0.93
METRNL	1.07	8.06	3.72	0.00127	0.0316	-0.94
SBSN	-1.03	5.34	-3.72	0.00128	0.0316	-0.94
CFD	2.69	11.46	3.72	0.00129	0.0316	-0.95
CDH13	-1.47	8.49	-3.71	0.00131	0.0318	-0.97
ADAM32	1.1	3.81	3.69	0.00137	0.0326	-1.01
CHCHD2	2.07	11.98	3.69	0.00137	0.0326	-1.01
GNAI2	1.15	9.79	3.67	0.00143	0.0329	-1.05
PHLDA3	1.37	7.77	3.67	0.00144	0.033	-1.05
EVI2B	1.61	8.54	3.67	0.00145	0.0331	-1.06
ARPC1A	1.02	9.86	3.66	0.00146	0.0331	-1.07
CSF1R	1.75	9	3.66	0.00148	0.0335	-1.08
LAMTOR4	1.14	8.62	3.66	0.00149	0.0335	-1.09
MYD88	1.04	9.17	3.65	0.0015	0.0335	-1.09
PPP1R14B	1.39	8.25	3.64	0.00153	0.0339	-1.11
SECISBP2L	-1.38	7.87	-3.64	0.00153	0.0339	-1.11
MS4A7	1.48	7.72	3.64	0.00154	0.034	-1.12
MRPL9	1.34	8.54	3.64	0.00155	0.034	-1.12
TOB1	-1.38	10.11	-3.64	0.00155	0.034	-1.12
RPS12	1.66	13.08	3.64	0.00156	0.034	-1.13
NCKAP5	-1.26	4.2	-3.62	0.0016	0.0346	-1.15
NT5C3B	1.3	8.88	3.62	0.00162	0.0347	-1.16
GZMB	1.09	5.96	3.61	0.00164	0.0349	-1.18
RPA2	2.29	8.54	3.61	0.00165	0.0349	-1.18
ALX3	-1.37	5.41	-3.61	0.00165	0.0349	-1.18
COMP	2.19	7.34	3.61	0.00166	0.0351	-1.19
ABCB7	1.04	8.03	3.61	0.00167	0.0352	-1.19
NFIL3	1.5	8.77	3.61	0.00167	0.0352	-1.19
CYFIP1	1.84	9.57	3.6	0.00169	0.0353	-1.2
DHRS9	1.15	10.1	3.6	0.0017	0.0354	-1.21
S100P	1.1	5.82	3.59	0.00175	0.0359	-1.24
ITGB1BP1	1.05	7.33	3.59	0.00175	0.0359	-1.24
CSF2RB	1.22	7.42	3.58	0.00177	0.0361	-1.25
STEAP2	-1.22	8.03	-3.57	0.0018	0.0364	-1.26
MRPL10	1.09	8.97	3.57	0.00183	0.0367	-1.28
NUDT12	-1.22	4.61	-3.57	0.00184	0.0368	-1.28
DPYSL2	2.37	11.37	3.56	0.00185	0.0369	-1.29
BRINP3	-1.63	3.98	-3.56	0.00185	0.0369	-1.29
CDK5	1.41	7.1	3.56	0.00186	0.037	-1.29
ARRDC2	1.02	7.88	3.56	0.00187	0.0372	-1.3
ROMO1	1.3	9.59	3.56	0.00189	0.0374	-1.3
PXDNL	-1.19	7.52	-3.55	0.0019	0.0375	-1.31
FTO	1.07	9.44	3.55	0.0019	0.0375	-1.31
DNER	-2.31	6.21	-3.55	0.00191	0.0375	-1.32
ANXA4	1.13	9.37	3.55	0.00193	0.0376	-1.32
GPR1	-1.45	4.83	-3.53	0.00198	0.0381	-1.35
TCEAL7	-1.3	8.46	-3.53	0.00199	0.0382	-1.35
PREB	1.02	8.28	3.53	0.002	0.0382	-1.36
TMEM50A	1.05	9.51	3.53	0.00201	0.0383	-1.36
LRP2	-2.24	5.26	-3.53	0.00202	0.0384	-1.37
PRNP	-1.08	10.4	-3.52	0.00204	0.0387	-1.38
TUBB6	1.95	10.47	3.51	0.00209	0.0392	-1.4
DAPL1	1.79	6.17	3.51	0.0021	0.0393	-1.4
TOR1B	1.03	7.43	3.51	0.00211	0.0393	-1.41
TAF1A	-1.43	4.72	-3.51	0.00211	0.0393	-1.41
IGFBP2	1.08	10.96	3.5	0.00213	0.0394	-1.42
HOXC10	1.06	4.35	3.5	0.00215	0.0395	-1.42
RAB13	1.06	10.62	3.5	0.00215	0.0395	-1.43
NOSIP	1.18	8.59	3.49	0.0022	0.04	-1.45
ANKRA2	-1.25	7.7	-3.48	0.00223	0.0403	-1.46
ARNT2	-1.05	6.18	-3.48	0.00225	0.0405	-1.47
ITK	1.32	5.67	3.48	0.00227	0.0406	-1.47
DDX23	1.03	7.58	3.47	0.00228	0.0407	-1.48
BOD1	1.99	8.69	3.47	0.00229	0.0407	-1.48
UBC	1.53	13.16	3.47	0.00231	0.0409	-1.49
RAC3	-1.12	5.13	-3.47	0.00232	0.0409	-1.5
CRLF1	1.42	7.79	3.47	0.00233	0.0409	-1.5
PTER	-1.14	7.46	-3.46	0.00237	0.0413	-1.52
SAR1A	1.41	8.17	3.45	0.0024	0.0416	-1.53
PRIMA1	-1.19	7.55	-3.44	0.00248	0.0425	-1.56
KCTD21	1.42	6.4	3.44	0.0025	0.0427	-1.56
TCEAL2	-1.3	7.24	-3.43	0.00252	0.0428	-1.57
CRIP1	1.68	10.08	3.43	0.00252	0.0428	-1.57
NUAK1	-1.11	9.63	-3.43	0.00254	0.0431	-1.58
RPL36	2.36	11.3	3.43	0.00254	0.0431	-1.58
FMO3	1.31	6.91	3.43	0.00255	0.0431	-1.58
CHL1	-1.07	5.03	-3.42	0.00256	0.0432	-1.59
C12orf57	1.37	11.04	3.42	0.00256	0.0432	-1.59
ZFP2	-1.03	5.32	-3.42	0.00258	0.0433	-1.59
MPG	1.27	7.93	3.42	0.00258	0.0434	-1.6
RPL10A	1.52	12.76	3.42	0.0026	0.0434	-1.6
ANXA5	1.4	10.99	3.42	0.00261	0.0435	-1.61
FAM71C	-1.7	4.69	-3.41	0.00265	0.0439	-1.62
SMIM17	-1.65	3.82	-3.41	0.00266	0.0439	-1.62
MYO5C	-1	7.48	-3.39	0.00278	0.0446	-1.67
AGTPBP1	-1.04	7.28	-3.39	0.0028	0.0448	-1.67
RPL19	1.31	12.59	3.39	0.0028	0.0448	-1.67
AMOTL2	-1.16	9.15	-3.38	0.00283	0.0451	-1.68
KRTAP17-1	-1.74	5	-3.38	0.00287	0.0453	-1.69
AFMID	1.06	5.43	3.38	0.00287	0.0453	-1.69
TMEM256	1.47	9.28	3.37	0.00291	0.0456	-1.7
CPNE4	-1.45	4.79	-3.37	0.00291	0.0456	-1.71
RGS18	1.79	6.17	3.36	0.00295	0.0459	-1.72
HRAS	1.17	7.72	3.36	0.00297	0.0461	-1.72
STT3B	-1.45	10.16	-3.36	0.00299	0.0461	-1.73
NDUFA3	1.99	11.24	3.36	0.003	0.0462	-1.73
TSTD1	1.04	9.06	3.35	0.00304	0.0464	-1.75
MATR3	-1.4	4.07	-3.35	0.00308	0.0468	-1.76
ETFB	1.72	9.81	3.34	0.00312	0.0471	-1.77
MID1IP1	1.3	7.35	3.34	0.00315	0.0471	-1.78
LRRN1	-1.13	3.26	-3.33	0.00317	0.0472	-1.78
ALAS1	1.32	9.03	3.33	0.00318	0.0472	-1.79
SLIRP	1.34	11	3.32	0.0033	0.048	-1.82
TMEM179	-1.11	5.47	-3.31	0.00331	0.0481	-1.83
TGFBR2	1.2	8.89	3.31	0.00332	0.0481	-1.83
CEBPD	1.24	8.27	3.3	0.00339	0.0487	-1.85
FAM162B	-1.12	7.55	-3.3	0.0034	0.0488	-1.85
CD81	1.87	11.45	3.3	0.00343	0.0489	-1.86
COMMD3	1.07	10.21	3.3	0.00344	0.0489	-1.86
SLC1A5	1.09	6.89	3.3	0.00345	0.0489	-1.86
MGMT	1.79	8.02	3.29	0.0035	0.0493	-1.88
PTAR1	-1.01	6.88	-3.29	0.00352	0.0494	-1.88
CD28	1.28	4.85	3.29	0.00352	0.0494	-1.88
TCEAL1	-1.05	8.9	-3.29	0.00353	0.0495	-1.89
CTNNB1	1.32	7.73	3.29	0.00355	0.0497	-1.89
VAMP8	1.63	8.64	3.28	0.00355	0.0497	-1.89
ANXA3	-1.04	8.74	-3.28	0.00357	0.0499	-1.89
AF: atrial fibrillation; SR: simus rhythm
