# Supplementary material for: FAM201A, a long noncoding RNA potentially associated with atrial fibrillation identified by ceRNA network analyses and WGCNA
Source: BMC Med Genomics. 2022 Apr 11;15:80. doi: 10.1186/s12920-022-01232-w (PMC8996407; doi:10.1186/s12920-022-01232-w)
Supplement: Supplementary file 7 — Additional file 7. The association between lncRNAs and miRNAs, miRNA and mRNAs in the ceRNA network. [file 12920_2022_1232_MOESM7_ESM.xls]

## Sheet: Sheet1
Additional file 7 The association between lncRNAs and miRNAs, miRNA and mRNAs in the ceRNA network
Node1	Node2	Line
LINC00029	hsa-miR-17-5p	lncRNA
LINC00029	hsa-miR-20b-5p	lncRNA
FAM201A	hsa-miR-22-3p	lncRNA
FAM201A	hsa-miR-33a-3p	lncRNA
LINC00355	hsa-miR-135a-5p	lncRNA
LINC00355	hsa-miR-142-3p	lncRNA
LINC00355	hsa-miR-27a-3p	lncRNA
LINC00355	hsa-miR-10a-5p	lncRNA
LINC00326	hsa-miR-137	lncRNA
LINC00326	hsa-miR-27a-3p	lncRNA
CTD-3080P12	hsa-miR-363-3p	lncRNA
hsa-miR-137	SLC1A5	mRNA
hsa-miR-20b-5p	REST	mRNA
hsa-miR-20b-5p	PITPNA	mRNA
hsa-miR-33a-3p	RAC3	mRNA
hsa-miR-17-5p	FOXQ1	mRNA
hsa-miR-17-5p	REST	mRNA
hsa-miR-22-3p	CSF1R	mRNA
hsa-miR-142-3p	BOD1	mRNA
hsa-miR-17-5p	PITPNA	mRNA
hsa-miR-17-5p	RPA2	mRNA
hsa-miR-20b-5p	DPYSL2	mRNA
hsa-miR-22-3p	DDIT4	mRNA
hsa-miR-142-3p	KAT7	mRNA
hsa-miR-363-3p	TOB1	mRNA
hsa-miR-135a-5p	NR3C2	mRNA
hsa-miR-20b-5p	FOXQ1	mRNA
hsa-miR-17-5p	DPYSL2	mRNA
hsa-miR-20b-5p	SEMA4B	mRNA
hsa-miR-10a-5p	CHL1	mRNA
hsa-miR-20b-5p	CRIM1	mRNA
hsa-miR-17-5p	TGFBR2	mRNA
hsa-miR-27a-3p	SUCO	mRNA
hsa-miR-20b-5p	TGFBR2	mRNA
hsa-miR-142-3p	STAM	mRNA
hsa-miR-20b-5p	RPA2	mRNA
hsa-miR-33a-3p	MATR3	mRNA
hsa-miR-20b-5p	SUCO	mRNA
hsa-miR-17-5p	SEMA4B	mRNA
hsa-miR-17-5p	SUCO	mRNA
hsa-miR-363-3p	PTAR1	mRNA
