# Supplementary material for: FAM201A, a long noncoding RNA potentially associated with atrial fibrillation identified by ceRNA network analyses and WGCNA
Source: BMC Med Genomics. 2022 Apr 11;15:80. doi: 10.1186/s12920-022-01232-w (PMC8996407; doi:10.1186/s12920-022-01232-w)
Supplement: Supplementary file 8 — Additional file 8. Crucial lncRNAs in blue module associated with AF based on WGCNA. [file 12920_2022_1232_MOESM8_ESM.xls]

## Sheet: Sheet1
Additional file 8 Crucial lncRNAs in blue module associated with AF based on WGCNA
ID/Biotype	GS.AF	P.GS.AF	MM blue	P.MM blue
AC002059|lncRNA	-0.83	0.000426	0.75	0.00301
AC005838|lncRNA	-0.78	0.00167	0.86	0.000195
AC012360|lncRNA	-0.7	0.00783	0.64	0.0196
AC012499|lncRNA	-0.87	9.17e-05	0.86	0.000181
AC016831|lncRNA	-0.77	0.00196	0.72	0.00566
AC114730|lncRNA	-0.71	0.00624	0.88	7.52e-05
AC114752|lncRNA	-0.61	0.0275	0.92	9.11e-06
AP001605|lncRNA	-0.76	0.00281	0.88	7.85e-05
AP006216|lncRNA	-0.66	0.0144	0.73	0.00476
ASMTL-AS1|lncRNA	-0.66	0.0142	0.87	9.33e-05
C12orf80|lncRNA	-0.75	0.00302	0.79	0.0013
C17orf82|lncRNA	-0.76	0.00265	0.82	0.000596
C5orf64|lncRNA	-0.62	0.0224	0.81	0.000765
C5orf66|lncRNA	-0.75	0.00321	0.83	0.000486
CASC16|lncRNA	-0.61	0.0279	0.87	0.000118
CASC2|lncRNA	-0.63	0.02	0.83	0.000502
CLSTN2-AS1|lncRNA	-0.63	0.0204	0.84	0.000331
CSMD2-AS1|lncRNA	-0.76	0.00261	0.82	0.000678
DIAPH2-AS1|lncRNA	-0.66	0.0137	0.77	0.00212
DOCK4-AS1|lncRNA	-0.79	0.00123	0.81	0.000696
DPP10-AS3|lncRNA	-0.74	0.0036	0.74	0.00382
EIF1B-AS1|lncRNA	-0.7	0.00776	0.79	0.00122
ERC2-IT1|lncRNA	-0.81	0.000756	0.85	0.000263
FAM201A|lncRNA	-0.62	0.0244	0.75	0.00335
FLG-AS1|lncRNA	-0.67	0.0119	0.68	0.011
FLJ21408|lncRNA	-0.88	6.5e-05	0.91	1.3e-05
FLJ40288|lncRNA	-0.76	0.00244	0.79	0.00146
FLJ45513|lncRNA	-0.62	0.0237	0.79	0.00131
FOXN3-AS2|lncRNA	-0.6	0.0294	0.68	0.0101
GPR1-AS|lncRNA	-0.7	0.00813	0.91	1.21e-05
HCCAT5|lncRNA	-0.6	0.0301	0.76	0.00245
HCG22|lncRNA	-0.68	0.0109	0.66	0.0149
HOTTIP|lncRNA	-0.8	0.00107	0.95	1.11e-06
HOXC-AS3|lncRNA	-0.81	0.000692	0.65	0.0159
IPO5P1|lncRNA	-0.67	0.0119	0.73	0.00505
ITPK1-AS1|lncRNA	-0.81	0.000793	0.94	1.6e-06
KRTAP5-AS1|lncRNA	-0.8	0.00113	0.97	1.91e-08
LHFPL3-AS2|lncRNA	-0.83	0.000472	0.95	8.5e-07
LINC00051|lncRNA	-0.64	0.019	0.58	0.0392
LINC00163|lncRNA	-0.61	0.0267	0.64	0.0185
LINC00174|lncRNA	-0.8	0.00098	0.93	3.09e-06
LINC00210|lncRNA	-0.6	0.0288	0.72	0.00555
LINC00226|lncRNA	-0.66	0.0134	0.78	0.00165
LINC00269|lncRNA	-0.79	0.00145	0.95	6.02e-07
LINC00284|lncRNA	-0.76	0.00282	0.77	0.00186
LINC00337|lncRNA	-0.73	0.00503	0.77	0.00222
LINC00486|lncRNA	-0.74	0.00383	0.91	1.75e-05
LINC00556|lncRNA	-0.79	0.00129	0.78	0.0016
LINC00557|lncRNA	-0.74	0.00417	0.93	4.82e-06
LINC00564|lncRNA	-0.7	0.00753	0.86	0.000177
LINC00652|lncRNA	-0.63	0.0217	0.89	4.34e-05
LINC00857|lncRNA	-0.71	0.00656	0.83	0.000403
LINC00957|lncRNA	-0.65	0.0156	0.78	0.00162
LINC00964|lncRNA	-0.69	0.00925	0.79	0.00118
LINC00970|lncRNA	-0.76	0.00249	0.61	0.0271
LINC01010|lncRNA	-0.74	0.00372	0.77	0.0022
LINC01016|lncRNA	-0.67	0.0125	0.93	3.6e-06
LINC01049|lncRNA	-0.77	0.00193	0.82	0.000605
LINC01111|lncRNA	-0.7	0.00785	0.79	0.00116
LINC01115|lncRNA	-0.66	0.0135	0.84	0.000319
LINC01133|lncRNA	-0.8	0.00114	0.6	0.0304
LINC01141|lncRNA	-0.83	0.000386	0.87	9.14e-05
LINC01204|lncRNA	-0.69	0.00858	0.82	0.000616
LINC01208|lncRNA	-0.91	1.43e-05	0.88	7.49e-05
LINC01214|lncRNA	-0.75	0.00298	0.83	0.000415
LINC01222|lncRNA	-0.7	0.00714	0.89	4.51e-05
LINC01252|lncRNA	-0.72	0.0054	0.84	0.000336
LINC01278|lncRNA	-0.86	0.000176	0.71	0.00607
LINC01300|lncRNA	-0.82	0.000591	0.88	7.82e-05
LINC01339|lncRNA	-0.85	0.000232	0.8	0.00113
LINC01343|lncRNA	-0.66	0.0135	0.89	4.84e-05
LINC01355|lncRNA	-0.7	0.00808	0.71	0.007
LY86-AS1|lncRNA	-0.78	0.00165	0.84	0.000316
MAMDC2-AS1|lncRNA	-0.65	0.0168	0.79	0.00119
MGC15885|lncRNA	-0.73	0.00433	0.85	0.000229
MGC32805|lncRNA	-0.67	0.0124	0.87	0.000107
NALCN-AS1|lncRNA	-0.81	0.000796	0.84	0.0003
NAV2-AS4|lncRNA	-0.73	0.00466	0.81	0.00081
NEGR1-IT1|lncRNA	-0.78	0.00155	0.88	7.5e-05
PCAT4|lncRNA	-0.71	0.00693	0.86	0.000144
PRMT5-AS1|lncRNA	-0.71	0.00709	0.82	0.000536
PRR7-AS1|lncRNA	-0.7	0.00775	0.84	0.000311
RNF144A-AS1|lncRNA	-0.68	0.011	0.83	0.000483
RUSC1-AS1|lncRNA	-0.69	0.009	0.88	8.09e-05
SNAI3-AS1|lncRNA	-0.67	0.012	0.88	8.42e-05
SND1-IT1|lncRNA	-0.7	0.00723	0.71	0.00639
SPATA41|lncRNA	-0.62	0.0247	0.67	0.0118
STARD13-AS|lncRNA	-0.61	0.0253	0.68	0.0103
TMEM72-AS1|lncRNA	-0.71	0.00653	0.88	8.79e-05
TTLL11-IT1|lncRNA	-0.62	0.0238	0.77	0.00193
TTTY7|lncRNA	-0.73	0.00448	0.85	0.000198
UBXN7-AS1|lncRNA	-0.69	0.00861	0.58	0.0377
VPS9D1-AS1|lncRNA	-0.8	0.000994	0.92	8.33e-06
ZNF295-AS1|lncRNA	-0.81	0.000766	0.91	1.44e-05
ZNF503-AS2|lncRNA	-0.64	0.0175	0.85	0.000228
AF: atrial fibrillation; GS: gene significance; MM: module membership
